# Supplementary material for: Analysis of GEN1 as a Breast Cancer Susceptibility Gene in Polish Women
Source: Int J Mol Sci. 2025 Jun 22;26(13):5991. doi: 10.3390/ijms26135991 (PMC12250413; doi:10.3390/ijms26135991)
Supplement: Supplementary file 1 [file ijms-26-05991-s001.zip]

Archive with 1 entries (1 files):
- ijms-3660693-supplementary.pdf
